# Supplementary material for: Genetic Characterization of Hepatitis C Virus Among People Who Use Crack Cocaine: A Study Conducted on the Brazilian Amazon Coast
Source: Pathogens. 2025 Dec 17;14(12):1296. doi: 10.3390/pathogens14121296 (PMC12735445; doi:10.3390/pathogens14121296)
Supplement: Supplementary file 1 [file pathogens-14-01296-s001.zip]

Archive with 1 entries (1 files):
- pathogens-4024354-supplementary.pdf
